# Supplementary material for: Lipid network and moiety analysis for revealing enzymatic dysregulation and mechanistic alterations from lipidomics data
Source: Brief Bioinform. 2023 Jan 2;24(1):bbac572. doi: 10.1093/bib/bbac572 (PMC9851308; doi:10.1093/bib/bbac572)
Supplement: SupplementaryTableS1_bbac572 [file supplementarytables1_bbac572.zip]

Archive with 1 entries (1 files):
- SupplementaryTableS1_bbac572.csv
